# Supplementary material for: PneumoBrowse 2: an integrated visual platform for curated genome annotation and multiomics data analysis of Streptococcus pneumoniae
Source: Nucleic Acids Res. 2024 Oct 22;53(D1):D839–51. doi: 10.1093/nar/gkae923 (PMC11701578; doi:10.1093/nar/gkae923)
Supplement: gkae923_Supplemental_Files [file gkae923_supplemental_files.zip]

Archive with 2 entries (2 files):
- Table_S1_Changes_Transcribed_Features.xlsx
- Table_S2_Changes_Transcriptional_Features.xlsx
